# Supplementary material for: Organic Nitrogen Supplementation Increases Vegetative and Reproductive Biomass in a Versatile White Rot Fungus
Source: J Fungi (Basel). 2022 Dec 20;9(1):7. doi: 10.3390/jof9010007 (PMC9865380; doi:10.3390/jof9010007)
Supplement: Supplementary file 1 [file jof-09-00007-s001.zip]

Archive with 1 entries (1 files):
- jof-2028944-supplementary.pdf
